# Supplementary material for: A Global Perspective on H9N2 Avian Influenza Virus
Source: Viruses. 2019 Jul 5;11(7):620. doi: 10.3390/v11070620 (PMC6669617; doi:10.3390/v11070620)
Supplement: Supplementary file 1 [file viruses-11-00620-s001.zip]

Archive with 1 entries (1 files):
- viruses-533244 supplementary to coversion.xlsx
