# Supplementary material for: A Global Perspective on H9N2 Avian Influenza Virus
Source: Viruses. 2019 Jul 5;11(7):620. doi: 10.3390/v11070620 (PMC6669617; doi:10.3390/v11070620)
Supplement: Supplementary file 1 [file viruses-11-00620-s001.zip › viruses-533244 supplementary to coversion.xlsx]

## Sheet: Sheet1
	Year																																						Species
Country	1966	1970	1978	1981	1983	1984	1985	1988	1989	1992	1993	1994	1995	1996	1997	1998	1999	2000	2001	2002	2003	2004	2005	2006	2007	2008	2009	2010	2011	2012	2013	2014	2015	2016	2017	2018	2019		Chicken	Turkey	Quail	Ostrich	Partridge	Guinea Fowl
Afghanistan																										EPI223107	EPI223123							MF319196	MF319198				MF319196
Algeria																																			MK788274				MK788274
Bangladesh																								AGL96846	AFO83272		AGO17895	AGI40822	AGI41037	AHX37978	AIL24741	ALA50631	AQY17829	AQY17928	MH135487	MH791758			AGL96846		AGO17895
Belgium					EPI169502																																		EPI169502
Burkina Faso																																			MF510852				MF510852
Cambodia																															EPI700364		EPI698667		ref [21]	ref [21]			EPI698667
Colombia																							ref [66]																ref [66]
China												AAK62979	AAN05676	AAL65252	AAL65256	AAL32475	ACH95482	AAL65240	ACV74294	ACV74295	ACV74296	ABV46618	ACG59785	ABW73971	ADF29687	ADF29697	AEK85773	AFP99850	APY18084	APY18092	AGQ81179	APY18096	AOC36927	AOO54709	MK553888	MK553671			ADF29697		AJA03856		ABV48092	ABV47674
Egypt																								ACY79677					AFW18402	AFI73236	AIA61937	AIW63685	AKQ44039	AQS24408	MK300951	MK212394			AFW18402	ALX27255	ANE37122
France																ref [20]					CAM29145																			CAM29145
Germany												ref [62]	AAG53048	CAH04113		AAG53056						ref [39]								ref [62]	ref [62]		EPI714329	ref [62]	ref [62]				AAG53056	CAH04113
Ghana																																			MK287782	MK287788			MK287782
Hong Kong SAR								AAO46081		AAF00709		AF156379			AAF00706		AAO46082	AJ427861			AAU11164		AGQ81062	AGQ81069	AGQ81079	AGO17904	AGQ81106	AGO17928	AGO17946	AGQ81144		ref [92]	ref [92]						AGQ81144		ARG44488		AGQ81102	AAU11161
Hungary																			AFO83274																				AFO83274
India																					AAP97867	ABB03902		ADI79238	ref [39]	AIT38520	MH045822	AEP84126	AEP84155	AKU37788	AKU37812		KY775679						KY775679
Indonesia																				DQ104452														MF164879	MK559797	MK559849			MF164879
Iran																AAG53058	AAP41034	ACA50031	CAD60402	ACA50029	ABJ98406	ABO09914	ABO09918	ACV33286	ACA50025	AFP99289	AFA51687	AEO27891	AFK13878	AFO82820	APP92151	AHY84442	APP92154	APP92157	MH360730				MH360730
Iraq																							EPI301649			AFO83276						AOX49273	AOX49272	MH368755					MH368755
Israel																		AAS48379	AAS48391	AAZ14991	AAZ15014	AAZ14115	AAZ14119	ABS50793	ACJ68741	ACJ68653	AEX63594	AEZ67249	AFK13887	AFK13881	AHZ65773	AIB04273		AOR17415	MH558940				MH558940	AAS48376		AAW29080
Italy					AAG53037	AAG53038	AAG53039		AAG53044			AAG53047		AGZ62234																									AGZ62234	AAG53044
Japan (Imported goods only)															BAF46427				BAF46527	BAF46487													BAW94714	LC374928					BAF46487
Jordan																					ABD61024	AFO83270	MF673335	ref [39]	ref [39]			EPI301498											EPI301498
Kuwait																					ref [39]	AFO83278	ref [39]			ref [39]													AFO83278
Laos																											ref [23]												ref [23]
Lebanon																						AFO83279						AEJ31957							MG882007	MH266696			MH266696		AEJ31957
Libya																							ref [39]								AIK26242								AIK26242
Malaysia																																				ref [26]
Morocco																																		AMU04486					AMU04486
Myanmar																																ref [25]	KY115367						KY115367
Nepal																											AFO83282	JX273547	AFO83284										AFO83284
Netherlands																												AQY56614	AFO83303										AQY56614	AFO83303
Nigeria																															ref [57]								ref [57]
Oman																								AGB84837													ref [120]		AGB84837
Pakistan																CAH04116	AAG53062	ref [20]			AFO83285	AGO17906	AGO17930	AFO83287	ACP50741	ACP50708	AEM97779	AHG26504	JN200416	ALP31297		SBW75645	SBW75646	MH930830	MF600314		MK774727		MK774727				MG720816
Poland																															ANT47342	ANT47354								ANT47342
Qatar																										EPI301655													EPI301655
Romania																											ref [63]	ref [63]
Russia (Eastern)																																				EPI1355426			EPI1355426
Saudi Arabia																AAG53059	AAG53068	CAH04119		ACY80688			AFO83289	AFO83292	EPI301568	EPI301584		AFO83290	AFO83294		MK123384		MG051077	MG051078		MK942880			MK942880
South Africa													AAG53051													ACT83207	EPI390662															EPI390662
South Korea														AAF69255			AAQ04850	AAV52598	ABE27718	KY785737	AAW78042	AAV68031	GU247901	AEO27790	ACY56512	AKP04447	ADQ43580	AEF10493	AKP04449	AKP04443									AKP04443					HQ143709
Thailand																										ref [24]
Tunisia																												ADX99470	AFJ70009	AIX94960		AMK09409							AMK09409	AFJ70008
USA	BAA14335		AGO17960	AGO17938	AAF15580		AGO17950	AAG53042	AAG53045		AAD48998		AAD48997		AAG53053		ref [67]		ref [67]																				AAG53053	AAG53045
UAE																	CAH04117	ABM21877	AGO17835	CAP58172	ABM21881		AGO17995	AGO17922		EPI301591			AFO83295				ANK57888						ANK57888		AGO17922
Uganda																																			MG881929				MG881929
UK		AAG53035																										AFC18325			ALR82074								AFC18325	ALR82074
Vietnam																											BAN15778			BAM21244	BAN63397	ALX30737	MK942956	MK943217	LC364020				LC364020		AB753213
